# Supplementary material for: Differences in Gut Microbiome Composition and Antibiotic Resistance Gene Distribution between Chinese and Pakistani University Students from a Common Peer Group
Source: Microorganisms. 2021 May 27;9(6):1152. doi: 10.3390/microorganisms9061152 (PMC8229524; doi:10.3390/microorganisms9061152)
Supplement: Supplementary file 1 [file microorganisms-09-01152-s001.zip]

Archive with 1 entries (1 files):
- microorganisms-1181846-supplementary.pdf
